# Supplementary material for: A Multilayer Perceptron-Based Spherical Visual Compass Using Global Features
Source: Sensors (Basel). 2024 Mar 31;24(7):2246. doi: 10.3390/s24072246 (PMC11014393; doi:10.3390/s24072246)
Supplement: Supplementary file 1 [file sensors-24-02246-s001.zip]

Archive with 1 entries (1 files):
- sensors-2885511-supplementary.mp4
